# Supplementary material for: Genome-Wide Identification, Molecular Evolution, and Expression Profiling Analysis of Pectin Methylesterase Inhibitor Genes in Brassica campestris ssp. chinensis
Source: Int J Mol Sci. 2018 May 2;19(5):1338. doi: 10.3390/ijms19051338 (PMC5983585; doi:10.3390/ijms19051338)
Supplement: Supplementary file 1 [file ijms-19-01338-s001.zip]

Archive with 15 entries (14 files):
- Supplementary materials/
- Supplementary materials/Figure S1.tif
- Supplementary materials/Figure S2.tif
- Supplementary materials/Figure S3.tif
- Supplementary materials/Figure S4.tif
- Supplementary materials/Table S1.xlsx
- Supplementary materials/Table S10.xlsx
- Supplementary materials/Table S2.xlsx
- Supplementary materials/Table S3.xlsx
- Supplementary materials/Table S4.xlsx
- Supplementary materials/Table S5.xlsx
- Supplementary materials/Table S6.xlsx
- Supplementary materials/Table S7.xlsx
- Supplementary materials/Table S8.xlsx
- Supplementary materials/Table S9.xlsx
