# Supplementary material for: Genome-Wide Identification, Molecular Evolution, and Expression Profiling Analysis of Pectin Methylesterase Inhibitor Genes in Brassica campestris ssp. chinensis
Source: Int J Mol Sci. 2018 May 2;19(5):1338. doi: 10.3390/ijms19051338 (PMC5983585; doi:10.3390/ijms19051338)
Supplement: Supplementary file 1 [file ijms-19-01338-s001.zip › Supplementary materials/Table S1.xlsx]

## Sheet: Table S1
Table S1. Basic information of the PMEI gene family in Brassica campestris.
Gene	Locus name	Subgenome	Chromosome	Position (5'-3')	Strand	CDS length (bp)	Protein length (aa)	Molecular weight (kDa)	Isoelectric point	Signal peptide position	Transmembrane helix number	Subcelular localizacion
BcPMEI1	Bra013821	LF	A01	7950830-7951922	+	552	183	19.7523	5.55	1-26	0	Cell membrane
BcPMEI2	Bra013878	LF	A01	8220433-8220885	+	453	150	16.3306	7.75	N/A	0	Cell membrane
BcPMEI3	Bra013879	LF	A01	8222400-8222852	+	453	150	16.3766	7.09	N/A	0	Cell membrane
BcPMEI4	Bra013880	LF	A01	8225447-8225875	+	429	142	15.338	9.38	1-26	0	Cell membrane
BcPMEI5	Bra013881	LF	A01	8227833-8228441	-	609	202	22.3443	5.21	1-20	1	Cell membrane
BcPMEI6	Bra021235	MF1	A01	22347975-22348358	+	384	127	13.234	6.62	N/A	0	Cell membrane
BcPMEI7	Bra021233	MF1	A01	22360451-22360981	+	531	176	18.9601	8.93	1-27	1	Cell membrane
BcPMEI8	Bra021227	MF1	A01	22394216-22395339	-	492	163	18.0455	8.17	1-21	0	Cell membrane
BcPMEI9	Bra021226	MF1	A01	22405869-22406471	+	438	145	15.6243	8.34	N/A	0	Cell membrane
BcPMEI10	Bra021225	MF1	A01	22407360-22407911	+	552	183	19.8187	5.31	1-27	0	Cell membrane
BcPMEI11	Bra040283	MF1	A01	25649513-25650559	-	1047	348	35.6845	4.06	1-26	1	Cell membrane, Nucleus
BcPMEI12	Bra038328	MF1	A02	10224259-10225283	-	459	152	16.9204	5.97	N/A	0	Cell membrane, Nucleus
BcPMEI13	Bra038323	MF1	A02	10275945-10278027	+	483	160	17.51	5.31	N/A	0	Cell membrane
BcPMEI14	Bra007922	MF1	A02	10880978-10881451	+	474	157	16.7003	9.29	1-16	0	Cell membrane
BcPMEI15	Bra007939	MF1	A02	10990838-10991443	+	606	201	22.0731	5.36	1-19	0	Cell membrane
BcPMEI16	Bra018562	MF2	A02	15621088-15621636	+	549	182	19.5783	4.77	1-19	0	Cell membrane
BcPMEI17	Bra022050	MF1	A02	18573724-18574251	+	528	175	19.3152	6.53	1-20	0	Cell membrane
BcPMEI18	Bra022076	MF1	A02	18739143-18739655	-	513	170	18.3003	9.38	N/A	0	Cell membrane
BcPMEI19	Bra022081	MF1	A02	18777852-18778376	-	525	174	18.9534	4.8	1-20	0	Cell membrane
BcPMEI20	Bra022087	MF1	A02	18819623-18820150	-	528	175	19.0146	4.88	1-20	0	Cell membrane
BcPMEI21	Bra022088	MF1	A02	18822259-18822781	-	510	169	18.4729	4.77	1-20	0	Cell membrane
BcPMEI22	Bra022089	MF1	A02	18833989-18834564	-	576	191	22.0696	7.89	1-18	0	Cell membrane
BcPMEI23	Bra026646	MF1	A02	19646518-19647141	-	624	207	22.4645	8.43	1-24	0	Cell membrane
BcPMEI24	Bra029267	MF1	A02	25684624-25685229	+	606	201	22.3455	9.34	1-25	0	Cell membrane
BcPMEI25	Bra006307	MF1	A03	2941508-2942244	+	519	172	19.0125	5.31	1-21	0	Cell membrane
BcPMEI26	Bra006573	MF1	A03	4107689-4107985	-	297	98	10.8953	5.92	N/A	0	Cell membrane, Nucleus
BcPMEI27	Bra029013	MF1	A03	5874595-5875388	-	537	178	19.6129	8.5	1-26	0	Cell membrane
BcPMEI28	Bra000439	MF2	A03	11154383-11155033	-	651	216	23.7234	8.31	1-20	1	Cell membrane
BcPMEI29	Bra000562	MF2	A03	11807764-11808387	+	624	207	23.7594	10.06	1-25	1	Cell membrane
BcPMEI30	Bra000886	MF1	A03	13733473-13734021	-	549	182	19.4972	4.75	1-19	0	Cell membrane
BcPMEI31	Bra001655	MF2	A03	17733600-17734151	-	552	183	20.0401	6.53	1-27	0	Cell membrane
BcPMEI32	Bra001656	MF2	A03	17735587-17737574	-	549	182	20.2482	8.56	N/A	0	Nucleus
BcPMEI33	Bra001657	MF2	A03	17740861-17741424	-	564	187	20.2424	5.08	1-28	0	Cell membrane
BcPMEI34	Bra019180	MF1	A03	25872378-25872977	+	600	199	21.9651	8.27	1-25	0	Cell membrane
BcPMEI35	Bra019179	MF1	A03	25874905-25875510	-	606	201	22.0541	5.2	1-24	1	Cell membrane
BcPMEI36	Bra014409	MF1	A04	371986-372639	+	654	217	23.8205	8.22	1-22	1	Cell membrane
BcPMEI37	Bra040473	MF1	A04	19082576-19083226	-	651	216	23.7396	8.76	1-20	1	Cell membrane
BcPMEI38	Bra021439	MF1	A04	19206943-19207554	-	612	203	22.7241	9.3	1-25	0	Cell membrane
BcPMEI39	Bra004439	LF	A05	118022-118642	+	621	206	23.3109	9.32	1-25	0	Cell membrane
BcPMEI40	Bra004480	LF	A05	357531-358181	+	651	216	23.6094	8.98	1-20	1	Cell membrane
BcPMEI41	Bra018422	MF1	A05	8141046-8141369	+	324	107	12.0073	10.61	N/A	1	Chloroplast, Nucleus
BcPMEI42	Bra018475	MF2	A05	8430594-8431214	+	621	206	23.0539	10.16	1-25	0	Cell membrane
BcPMEI43	Bra037102	MF2	A05	9442137-9442667	+	531	176	19.0444	4.59	1-23	0	Cell membrane
BcPMEI44	Bra032239	MF2	A05	12599561-12600094	+	534	177	19.3289	5.36	1-25	0	Cell membrane
BcPMEI45	Bra022203	LF	A05	19820900-19829222	+	678	225	25.3491	8.25	1-21	0	Cell membrane
BcPMEI46	Bra022202	LF	A05	19839330-19839890	+	561	186	20.2053	8.44	1-27	0	Cell membrane
BcPMEI47	Bra022199	LF	A05	19863398-19863949	+	552	183	19.8069	7.7	1-27	0	Cell membrane, Nucleus
BcPMEI48	Bra034722	LF	A05	21887148-21887693	-	546	181	19.9243	8.85	1-29	1	Cell membrane
BcPMEI49	Bra038013	LF	A06	119007-119534	+	528	175	18.8133	4.54	1-20	0	Cell membrane
BcPMEI50	Bra018695	LF	A06	2582864-2583590	+	483	160	17.3714	6.62	1-17	0	Cell membrane
BcPMEI51	Bra018564	LF	A06	3201469-3201975	+	507	168	18.6626	4.94	1-20	0	Cell membrane, Nucleus
BcPMEI52	Bra020029	LF	A06	3214910-3215539	+	630	209	23.9928	5.9	1-22	0	Cell membrane
BcPMEI53	Bra020028	LF	A06	3216502-3217053	+	537	178	19.5648	8.52	1-20	0	Cell membrane
BcPMEI54	Bra020027	LF	A06	3220433-3220933	+	501	166	18.177	5.59	1-20	0	Cell membrane, Nucleus
BcPMEI55	Bra019903	LF	A06	3816505-3817011	-	507	168	18.4453	9.73	1-32	1	Cell membrane
BcPMEI56	Bra026180	LF	A06	5434387-5434992	+	606	201	22.0339	8.36	1-25	0	Cell membrane
BcPMEI57	Bra017991	LF	A06	9027448-9033595	-	849	282	30.9671	6.72	N/A	0	Cell membrane, Nucleus
BcPMEI58	Bra018122	LF	A06	10125382-10126068	+	687	228	24.6073	5.64	N/A	1	Cell membrane
BcPMEI59	Bra018157	LF	A06	10389424-10389981	-	558	185	20.2641	10.11	N/A	0	Cell membrane
BcPMEI60	Bra010075	LF	A06	14200800-14201414	+	615	204	22.3926	9.5	1-23	1	Cell membrane
BcPMEI61	Bra010076	LF	A06	14211178-14211774	+	597	198	21.9403	7.82	1-26	0	Cell membrane
BcPMEI62	Bra024315	LF	A06	15508700-15509245	+	546	181	19.951	8.73	1-23	1	Cell membrane
BcPMEI63	Bra024869	LF	A06	22919451-22920089	+	639	212	23.0393	6.53	1-24	1	Cell membrane
BcPMEI64	Bra024973	LF	A06	23417141-23417722	+	582	193	21.6053	9.18	1-17	0	Cell membrane
BcPMEI65	Bra024974	LF	A06	23425306-23425866	+	561	186	21.1088	7.7	1-19	0	Cell membrane
BcPMEI66	Bra024975	LF	A06	23428368-23428952	+	585	194	22.1747	9.37	1-25	1	Cell membrane
BcPMEI67	Bra024978	LF	A06	23435765-23436313	+	549	182	20.6683	9.8	1-22	1	Cell membrane
BcPMEI68	Bra024997	LF	A06	23533975-23534502	+	528	175	19.4693	4.88	1-20	0	Cell membrane
BcPMEI69	Bra012372	MF2	A07	10364815-10365312	+	498	165	17.6645	7.61	1-25	1	Cell membrane
BcPMEI70	Bra012366	MF2	A07	10386251-10386880	+	630	209	22.8869	5.27	1-26	0	Cell membrane
BcPMEI71	Bra028417	MF1	A07	13878255-13878863	-	609	202	21.809	4.3	1-21	0	Cell membrane
BcPMEI72	Bra003492	MF2	A07	16747991-16748638	-	648	215	23.4868	7.75	1-19	0	Cell membrane
BcPMEI73	Bra003945	MF2	A07	19183612-19184247	-	636	211	23.4868	7.75	1-24	0	Cell membrane
BcPMEI74	Bra030835	MF1	A08	159750-160271	+	522	173	19.0615	4.43	1-20	0	Cell membrane
BcPMEI75	Bra014099	MF1	A08	3521340-3521873	-	534	177	19.1209	8.05	1-25	1	Cell membrane
BcPMEI76	Bra016350	MF1	A08	17233666-17234145	+	480	159	17.1047	7.98	1-20	0	Cell membrane
BcPMEI77	Bra016678	MF1	A08	18753584-18754189	-	606	201	21.8706	7.33	1-25	0	Cell membrane
BcPMEI78	Bra037313	LF	A09	30205-30840	+	636	211	24.0698	9.89	1-23	1	Cell membrane
BcPMEI79	Bra036284	LF	A09	840320-840874	+	555	184	19.8116	4.93	1-21	1	Cell membrane
BcPMEI80	Bra035897	MF2	A09	3621400-3621999	+	600	199	21.5076	7.14	1-31	0	Cell membrane
BcPMEI81	Bra037785	MF2	A09	4170465-4170995	+	531	176	18.9807	7	1-21	0	Cell membrane
BcPMEI82	Bra027019	MF2	A09	8072292-8073082	+	612	203	22.4139	9.57	1-22	0	Cell membrane
BcPMEI83	Bra027020	MF2	A09	8102933-8103547	+	615	204	22.3543	5.59	1-30	1	Cell membrane
BcPMEI84	Bra027132	MF2	A09	9134183-9134704	-	522	173	19.4888	11.32	1-29	1	Cell membrane
BcPMEI85	Bra017515	MF2	A09	13179801-13180343	-	543	180	20.6302	8.49	1-20	1	Cell membrane
BcPMEI86	Bra017437	MF2	A09	13761845-13762459	-	615	204	22.1887	5.59	1-25	0	Cell membrane
BcPMEI87	Bra029450	LF	A09	17346612-17347226	+	615	204	22.9808	10.2	1-25	0	Cell membrane
BcPMEI88	Bra024590	LF	A09	25422475-25425210	+	1053	350	38.1586	7.75	1-17	0	Cell membrane, Chloroplast, Mitochondrion
BcPMEI89	Bra024570	LF	A09	25555471-25556133	+	663	220	24.2232	5.25	1-27	0	Cell membrane
BcPMEI90	Bra007666	LF	A09	31842929-31843579	-	651	216	24.0198	8.96	1-20	0	Cell membrane
BcPMEI91	Bra007704	LF	A09	31983004-31983573	+	570	189	20.7489	9.94	1-21	0	Cell membrane
BcPMEI92	Bra031748	MF2	A09	36702957-36703463	-	507	168	18.3433	9.55	N/A	1	Cell membrane
BcPMEI93	Bra037943	LF	A10	3702395-3703092	+	567	188	20.2239	4.9	1-27	0	Cell membrane, Nucleus
BcPMEI94	Bra028261	LF	A10	4408685-4409194	+	510	169	18.7346	8.84	N/A	0	Cell membrane
BcPMEI95	Bra002328	LF	A10	10354310-10354921	+	612	203	21.6277	9.1	1-23	0	Cell membrane
BcPMEI96	Bra009614	LF	A10	16251346-16251936	-	591	196	22.238	9.57	1-24	1	Cell membrane
BcPMEI97	Bra039350	MF1	Scaffold000164	51200-51526	+	327	108	12.1299	6.51	N/A	0	Nucleus
BcPMEI98	Bra040523	MF1	Scaffold000215	8157-9284	+	594	197	22.3165	8.77	N/A	0	Cell membrane, Nucleus
BcPMEI99	Bra040783	N/A	Scaffold000257	21911-22592	-	546	181	19.8806	8.52	1-26	1	Cell membrane
BcPMEI100	Bra040908	N/A	Scaffold000305	12254-12724	-	471	156	17.0833	5.09	N/A	0	Cell membrane, Nucleus
