# Supplementary material for: Genome-Wide Identification, Molecular Evolution, and Expression Profiling Analysis of Pectin Methylesterase Inhibitor Genes in Brassica campestris ssp. chinensis
Source: Int J Mol Sci. 2018 May 2;19(5):1338. doi: 10.3390/ijms19051338 (PMC5983585; doi:10.3390/ijms19051338)
Supplement: Supplementary file 1 [file ijms-19-01338-s001.zip › Supplementary materials/Table S10.xlsx]

## Sheet: Table S10
Table S10. Gene primers for the qRT-PCR analysis of PMEIs in Brassica campestris.
Gene	Forward primer sequence (5'-3')	Reverse primer sequence (5'-3')
BcPMEI1	CCAGGCTTCAACTACACTCA	TCATCGTCCACAGCATCG
BcPMEI2/3	ACCTCCAGCCCTGAGGT	TAGATGCTCCTCCTTTGAGAT
BcPMEI4	AGTCCTGAGGTTCCGAATA	TCTCCCCCTTTGAGATTCT
BcPMEI5	CAGAAACCTTGGAGAGGTG	TCTCAGCGAGCTGACGA
BcPMEI6	ATTCAGTCTCTTGCCACGA	TCATCGAGACTGCTGATTGT
BcPMEI7	GCGGGAAAGCAAAAAAC	CTCCTGATGCGCTTGTTT
BcPMEI8	CTTATCTCATCTCCGAGTTACG	AGACGCACCGTAATCCTGA
BcPMEI9	CCATGCTCAAAAAACCAC	CGTCAACAATTGCACCCT
BcPMEI10	CTCCCTCTTCCTCCTCTTC	CAGAGGTCAAAGAATGGTG
BcPMEI11	GCAAAACCGATAACCCTG	TGAATGGCGAGAACGAGA
BcPMEI12	GGATTGGAAAAAGAGCCTAC	GCAGTCTGCGCATCGTTA
BcPMEI13	CGATTATGTATGGAGGATGGT	TGTGTTCTTGCCGATTGTA
BcPMEI14	CGACGGAAGTTTCCATAA	AGTCTTGAGTCCTCCACCAC
BcPMEI15	CCCAACCGCTGCTATCA	CCGTCCGTACAGGTATACTG
BcPMEI16/30/79	CGCAGCTAGACGATTCTCT	CGTCATTACCAGCACGTTC
BcPMEI17/19/20/21	TTTGATGAACGTTAAATCCG	TGCGTCTCTTTGAAACCATC
BcPMEI18	AAGGTGGGTATGAGTGCTG	AAACGGTGACTTCTGAGGC
BcPMEI22	GGATGGCAAACAGGGAA	ACACTCGTCTCACAGTCAGC
BcPMEI23	AAAGACGCACTCGACGAG	CTTGAACCTAAACCTCTCCA
BcPMEI24	TCTGACGCGTTTCAAAACA	TCTTGATTCTTGGCACTACC
BcPMEI25	CGCCAATTGTTTAGACCG	GCAGCAGAGTATTTCTTAGCC
BcPMEI26	TTCAAGGGATCGACGGTG	GGGGCTTGCCACGTTTA
BcPMEI27	CATGGATTGTCAGGATGCC	TCCCGACCAAATCCTTCA
BcPMEI28/37/40	GAAAGAGGTTCAAGGAGGGA	CAAAGGTGGTGGGAGCAA
BcPMEI29	TTCCTCGGTAGCAGCAAG	TGGCCAGGTCCTGTGGAT
BcPMEI31	ACGGATCAATAGTACCATG	TCGCAAAGATTCTTAACCA
BcPMEI32	GCTAAACCAGCAGTTGGAGA	GTGGATCGGAGTTGAGGAGAG
BcPMEI33	TGCGAGGCTGACCTTAAA	GGAGAAACCGCTACCAATG
BcPMEI34	AGCAGCAACTCCACCCTC	GTGCAGAGTTTGATTGGGTC
BcPMEI35	GGAGGAAGGAGAGAGCAAA	GCACAATGTGTGCTTTGACT
BcPMEI36	TGAACACTCCAGTCATACATAT	TGAAAAGGTAGTTTGTGCGT
BcPMEI38	CTCTACAAGTCACTCGCCCT	CTTGTCGCTCTCCTCCGA
BcPMEI39	TGCTCAAAACGCGGAATA	TGTCGAGGGAGTCAACGT
BcPMEI41	TTGTGGCTGTCGTGGTATC	CGCTTCACTAGAGGTTGGC
BcPMEI42	ATCATCACCAAACCATAGCA	CTGCGAGGCATTTGACG
BcPMEI43	TCTCCGTTGCATCGTCAG	GGCAGTCTTCAAATGTGGC
BcPMEI44	ATACGAGAACACCATTGGAA	ACTTTAGTTTTCAGCCCCTC
BcPMEI45	CTGATCTCCGACCCAAAA	TCCTGAACCCAAACCCTT
BcPMEI46	ATTTCAGTTCTTGCCCTTCT	GCACTCCTATTGTGACTTTGT
BcPMEI47	TCATCGACCTCTGCGAAG	GTTACCAAGAACAACGGAAG
BcPMEI48	CAGACCCAACTGCTCCAAA	GCGTAACCCAAACCACACT
BcPMEI49	TCGCCAGCATACAACAGA	AGACGCGATGGAGATAGC
BcPMEI50	ACTGAAACAGGCTTTAGACG	ACTTCGGAACTCCTTTAGAT
BcPMEI51	TTTCCAGTGAAGATGTAATC	CAAAACCTTTGTCTCTATGT
BcPMEI52	TCATATTCCGCATCGCTACT	TTCGTCAGTGTAAGCCGTTAG
BcPMEI53	CCAAGAAGCTGGTTACGTC	GTGTGCTGATGAAGAAATACG
BcPMEI54	AACGCATCGTTCACGAAT	CCAACACCATATGAAACCTC
BcPMEI55	GTAATGTGATGGCGATGA	AACCGTATTAACCTGACC
BcPMEI56	AGCCTTTTTTCACTTCGC	CGTTAGTTGTTGTTGGTCCA
BcPMEI57	AATTGTTCCTGCTGTCGTAG	TGTCTTGATGGATGTGCG
BcPMEI58	ACGACAAAGTATCCGACCAA	AGAGGATGGATACGGTGGA
BcPMEI59	GCAGGAACTTCCAAACGC	TGAGTGCGGTTTCAGCTAGA
BcPMEI60	CGCCACCACAGCCTTAC	AAGCAGACGGCTGGGTA
BcPMEI61	TTTAATCATCACTTCCTCGC	TTACGAACTCCGTGTTTG
BcPMEI62	CCACAAACTACTATCGCCTC	CGGTATGGTTTTCCGCTA
BcPMEI63	CGTCCTCGGAGGTGTTTA	TCGTCCGTACACGTTTCC
BcPMEI64	GCACAGGAAGCACCGATA	ATTTGTTGATTGTCCCCG
BcPMEI65	TGAATAACGCCATGTCACAG	AGGCACTCTTCCAACAATTT
BcPMEI66	TTCAAAAAAACACAGTGAAG	CGCTGTCCTTATTTAGAAAC
BcPMEI67	ACAGCAAACACACAATCTCTCA	GACCTCATCCCAGCGTTT
BcPMEI68	TGTTGTGTTCTTTCTCTTCCTC	GCGTTCTTCGTTATTGCTAT
BcPMEI69	AATCTCAATATTACCGTCGG	GTTCACATTCGTTTGACCAT
BcPMEI70	CAAGAGCCAGGAGGAAAA	CATCTGGAACCTGAACGAC
BcPMEI71	CCAAGTAAAGTCAACGGATG	GGAGTTAGGGCAAGAAAAGA
BcPMEI72	AAAGCGTGACTTTCCTCATT	ATTCAAGTTTTTCTCGCAGC
BcPMEI73	AACTCAACGACTTCTGCCC	GTCCACCACCACAACCGT
BcPMEI74	CTTGTAGTAACGAGTTGGAG	GCACAGTTTAAGAAACCAT
BcPMEI75	TATTATTGATGGAGGCGTCG	CTTTCATATTCATCCCGAAG
BcPMEI76	CATTTAGCCTCTTTCTCGAC	CTGCGTTCACATTCTTTTG
BcPMEI77	GGCGTTTCTTCACTTAGCC	GTTGGTTGGTGTTGGTTGC
BcPMEI78	TTCGGCAACCTCCTCGT	ATCGCGCCAGGTCTCTA
BcPMEI80	CTCTTCTCATAACCGTAGCC	TGGGTATGTTGTGACTGTGC
BcPMEI81	GCAAAACCACAAACTACTACGA	TTTGTCATACCAACGCTAG
BcPMEI82	GCCGCTAAACTAACCAAAG	AAGTCCTCACCAGCCACA
BcPMEI83	TCTCTCTATCTCCTTACGCCT	TTAGTCCACCTCTGCCGT
BcPMEI84	ACAGCCTCAATAGACGACATAG	CAAAGTAGAAAGAAACAAGCAG
BcPMEI85	CAGTGCAAAACCGCTAAA	CTGAGCAGTGCCTGAATAAT
BcPMEI86	GCAAAATCCACGCTGGC	AATGGAACCAACTGCCTCA
BcPMEI87	GTTAGCTCGAACCGCTTTAG	CTGCGTTTGATTCTTCTTGC
BcPMEI88	AATGGTGGTGGCGACGTA	CGAGGATCGGAAACAGTAA
BcPMEI89	TGAAATCCACGAAGATGG	ATCAACTGCGTCTTTTAGGT
BcPMEI90	GCAACCGCTGCACCCAA	GATAGGGTCATCGGTAGGAA
BcPMEI91	CCAAGAACAGTCCCAGCA	GACAATCCGACAAAGCCAC
BcPMEI92	CACGCACAAAACCATCCA	ACCGCATCGCTAAACACC
BcPMEI93	ACACAGCCAAGAACGAGG	GCTTTTTAGAGACGCAACAA
BcPMEI94	ATTCCGCAAAAGAAGCAG	CTCATCTCCTCAAGGCAGT
BcPMEI95	TCCATCTCTATGCGTCCGTA	CGCTTTCACCCGTTTCTT
BcPMEI96	AAGTTGTTGGAAGAATGCCT	TCCCTCCACTGCATCCAA
BcPMEI97	CCTCACCAACAGCACTTCC	TAAGCGTCGGTTTCTCTCAC
BcPMEI98	CTCAAGCGTTTGGTCAGG	TGTGCCATAGCCATTCAC
BcPMEI99	ATTGTGGTGCTCTCTGGC	TGCATATGGTCGGGACTC
BcPMEI100	CGTCCCAAGAACAAGAATG	AGACACCTTAGCCAACTCAA
BcUBC10	GGGTCCTACAGACAGTCCTTAC	ATGGAACACCTTCGTCCTAAA
