# Supplementary material for: Genome-Wide Identification, Molecular Evolution, and Expression Profiling Analysis of Pectin Methylesterase Inhibitor Genes in Brassica campestris ssp. chinensis
Source: Int J Mol Sci. 2018 May 2;19(5):1338. doi: 10.3390/ijms19051338 (PMC5983585; doi:10.3390/ijms19051338)
Supplement: Supplementary file 1 [file ijms-19-01338-s001.zip › Supplementary materials/Table S2.xlsx]

## Sheet: Table S2
Table S2. The homologous relationships between BcPMEIs and AtPMEIs. BcPMEIs in black have syntenic relationships to their corresponding AtPMEIs. BcPMEIs in red are nonsyntenic orthologs to their corresponding AtPMEIs. BcPMEIs in bold are not confirmed in which subgenomes. tPCK Chr, Chromosome of translocation Proto-Calepineae Karyotype, ancestral genome of Brassica species.
tPCK Chr	Block	Arabidopsis locus	Homologous PMEI genes in Brassica campestris
			Subgenomes			Other cases
			LF	MF1	MF2
1	A	At1G02550
1	A	At1G09360	BcPMEI52
1	A	At1G09370	BcPMEI53-BcPMEI54
1	A	At1G10770	BcPMEI55	BcPMEI41	BcPMEI92
1	A	At1G11362
1	A	At1G11593
1	A	At1G14890	BcPMEI56	BcPMEI77
1	B	At1G23205	BcPMEI89		BcPMEI70
1	B	At1G23350	BcPMEI88	BcPMEI76	BcPMEI69
1	C	At1G47960	BcPMEI50
1	C	At1G48010
1	C	At1G48020		BcPMEI75	BcPMEI44
1	C	At1G50325-At1G50340
1	C	At1G54620
1	C	At1G54980
1	C	At1G55770	BcPMEI49	BcPMEI74	BcPMEI43
1	C	At1G56100
7	D	At1G56620
7	D	At1G60760			BcPMEI84
7	D	At1G62760-At1G62770			BcPMEI82-BcPMEI83
6	E	At1G70540		BcPMEI14
6	E	At1G70720		BcPMEI15	BcPMEI73
7	K	At2G01610	BcPMEI63	BcPMEI23	BcPMEI86
2	G	At2G10970				BcPMEI100
3	J	At2G31425-At2G31430-At2G31432
3	J	At2G47050	BcPMEI40	BcPMEI37	BcPMEI28
3	J	At2G47340
3	J	At2G47670	BcPMEI39	BcPMEI38
2	F	At3G05741		BcPMEI98
2	F	At3G12880	BcPMEI48	BcPMEI97
2	F	At3G17130	BcPMEI47	BcPMEI10	BcPMEI31
2	F	At3G17140		BcPMEI9	BcPMEI32
2	F	At3G17150-At3G17152		BcPMEI8
2	F	At3G17220		BcPMEI6-BcPMEI7
2	F	At3G17225-At3G17230	BcPMEI45-BcPMEI46		BcPMEI33
7	L	At3G27999
2	F	At3G36659		BcPMEI11
6	M	At3G47380	BcPMEI59
6	M	At3G47670	BcPMEI58
6	M	At3G49330	BcPMEI57
6	N	At3G55680
6	N	At3G62180	BcPMEI90	BcPMEI36	BcPMEI72
6	N	At3G62820	BcPMEI91
5	O	At4G00080	BcPMEI78		BcPMEI29
5	O	At4G00872
5	O	At4G02250	BcPMEI79	BcPMEI30	BcPMEI16
5	O	At4G03945
5	P	At4G12390	BcPMEI87		BcPMEI42
4	T	At4G15750
4	U	At4G24640	BcPMEI1
4	U	At4G25250-At4G25260	BcPMEI2-BcPMEI3-BcPMEI4 BcPMEI5	BcPMEI34-BcPMEI35
5	R	At5G20740	BcPMEI95	BcPMEI26
7	Q	At5G24370
4	S	At5G38610		BcPMEI71
7	V	At5G46930-At5G46940-At5G46950-At5G46960-At5G46970-At5G46980-At5G46990	BcPMEI68	BcPMEI22	BcPMEI85
5	Wb	At5G50030-At5G50040-At5G50050-At5G50060-At5G50070	BcPMEI93
5	Wb	At5G51520	BcPMEI94
7	X	At5G62340-At5G62350-At5G62360	BcPMEI60-BcPMEI61	BcPMEI24	BcPMEI80
7	X	At5G64620	BcPMEI62		BcPMEI81
		N/A	BcPMEI12
		N/A	BcPMEI13
		N/A		BcPMEI17
		N/A		BcPMEI18
		N/A		BcPMEI19
		N/A		BcPMEI20-BcPMEI21
		N/A		BcPMEI25
		N/A		BcPMEI27
		N/A	BcPMEI51
		N/A	BcPMEI64-BcPMEI65-BcPMEI66
		N/A	BcPMEI67
		N/A	BcPMEI96
		N/A				BcPMEI99
