# Supplementary material for: Genome-Wide Identification, Molecular Evolution, and Expression Profiling Analysis of Pectin Methylesterase Inhibitor Genes in Brassica campestris ssp. chinensis
Source: Int J Mol Sci. 2018 May 2;19(5):1338. doi: 10.3390/ijms19051338 (PMC5983585; doi:10.3390/ijms19051338)
Supplement: Supplementary file 1 [file ijms-19-01338-s001.zip › Supplementary materials/Table S3.xlsx]

## Sheet: Table S3
Table S3. Orthologous genes of AtPMEIs and BcPMEIs in sequenced Brassicaceae species. Aar, Aethionema arabicum; Aly, Arabidopsis lyrata; Ath, Arabidopsis thaliana; Bna, Brassica napus; Bol, Brassica oleracea; Bra, Brassica rapa; Cru, Capsella rubella; Csa, Camelina sativa; Lal, Leavenworthia alabamica; Sir, Sisymbrium irio; Spa, Schrenkiella parvula; Tha, Thellungiella halophila; Tsa, Thellungiel…
	Gene	Aar	Lineage I					Lineage II
			Ath	Aly	Csa	Cru	Lal	Bra	Bna	Bol	Sir	Spa	Tsa	Tha
AtPMEIs	At1G02550	√	√	√	√	√
	At1G11362		√			√			√
	At1G11593		√			√								√
	At1G48010	√	√	√	√
	At1G50325-At1G50340		√
	At1G54620		√	√		√
	At1G54980		√	√		√
	At1G56100	√	√	√	√	√	√			√		√	√	√
	At1G56620		√	√	√							√	√
	At2G31425-At2G31430-At2G31432	√	√		√	√					√		√	√
	At2G47340	√	√	√	√	√	√
	At3G27999		√
	At3G55680		√	√	√		√
	At4G00872		√	√	√		√
	At4G03945		√
	At4G15750		√	√									√	√
	At5G24370		√	√	√		√
BcPMEIs	BcPMEI12							√		√
	BcPMEI13							√		√
	BcPMEI17							√		√
	BcPMEI18							√		√
	BcPMEI19							√		√
	BcPMEI20-BcPMEI21							√		√
	BcPMEI25							√		√
	BcPMEI27							√		√
	BcPMEI51							√		√
	BcPMEI64-BcPMEI65-BcPMEI66							√		√
	BcPMEI67							√		√
	BcPMEI96							√		√
	BcPMEI99							√		√
