# Supplementary material for: Genome-Wide Identification, Molecular Evolution, and Expression Profiling Analysis of Pectin Methylesterase Inhibitor Genes in Brassica campestris ssp. chinensis
Source: Int J Mol Sci. 2018 May 2;19(5):1338. doi: 10.3390/ijms19051338 (PMC5983585; doi:10.3390/ijms19051338)
Supplement: Supplementary file 1 [file ijms-19-01338-s001.zip › Supplementary materials/Table S4.xlsx]

## Sheet: Table S4
Table S4. Ka, Ks, Ka/Ks, and divergent time calculation of PMEI otholog pairs between the Brassica campestris and Arabidopsis thaliana genomes.
Ortholog pairs	Ka	Ks	Ka/Ks	Duplication time (MYA)	Selection pressure
At1G09360/BcPMEI52	0.3652	0.6915	0.5282	23.05	Purify selection
At1G09370/BcPMEI53	0.2418	0.4298	0.5625	14.33	Purify selection
At1G09370/BcPMEI54	0.3893	0.5922	0.6574	19.74	Purify selection
At1G10770/BcPMEI41	0.3451	0.603	0.5723	20.1	Purify selection
At1G10770/BcPMEI55	0.139	0.415	0.3348	13.83	Purify selection
At1G10770/BcPMEI92	0.1573	0.5428	0.2898	18.09	Purify selection
At1G14890/BcPMEI56	0.091	0.489	0.186	16.3	Purify selection
At1G14890/BcPMEI77	0.0677	0.3804	0.1779	12.68	Purify selection
At1G23205/BcPMEI70	0.118	0.5928	0.1991	19.76	Purify selection
At1G23205/BcPMEI89	0.0991	0.4455	0.2225	14.85	Purify selection
At1G23350/BcPMEI69	0.1371	0.587	0.2336	19.57	Purify selection
At1G23350/BcPMEI76	0.1962	0.6057	0.3239	20.19	Purify selection
At1G23350/BcPMEI88	0.3118	0.8349	0.3734	27.83	Purify selection
At1G47960/BcPMEI50	0.1123	0.4835	0.2322	16.12	Purify selection
At1G48020/BcPMEI44	0.0972	0.3906	0.2488	13.02	Purify selection
At1G48020/BcPMEI75	0.0673	0.493	0.1365	16.43	Purify selection
At1G55770/BcPMEI43	0.1264	0.9301	0.1359	31	Purify selection
At1G55770/BcPMEI49	0.1225	0.6621	0.185	22.07	Purify selection
At1G55770/BcPMEI74	0.1308	0.9166	0.1427	30.55	Purify selection
At1G60760/BcPMEI84	0.2564	0.5401	0.4748	18	Purify selection
At1G62760/BcPMEI83	0.1653	0.4802	0.3443	16.01	Purify selection
At1G62770/BcPMEI82	0.0746	0.4512	0.1653	15.04	Purify selection
At1G70540/BcPMEI14	0.1082	0.5581	0.1938	18.6	Purify selection
At1G70720/BcPMEI15	0.1384	0.6385	0.2168	21.28	Purify selection
At1G70720/BcPMEI73	0.1651	0.5389	0.3063	17.96	Purify selection
At2G01610/BcPMEI23	0.2024	0.4666	0.4337	15.55	Purify selection
At2G01610/BcPMEI63	0.3541	0.505	0.7012	16.83	Purify selection
At2G01610/BcPMEI86	0.1768	0.4634	0.3816	15.45	Purify selection
At2G10970/BcPMEI100	0.1399	0.6629	0.2111	22.1	Purify selection
At2G47050/BcPMEI28	0.0787	0.4004	0.1967	13.35	Purify selection
At2G47050/BcPMEI37	0.0728	0.4506	0.1615	15.02	Purify selection
At2G47050/BcPMEI40	0.07	0.4471	0.1565	14.9	Purify selection
At2G47670/BcPMEI38	0.1936	0.5774	0.3353	19.25	Purify selection
At2G47670/BcPMEI39	0.1695	0.5288	0.3205	17.63	Purify selection
At3G05741/BcPMEI98	0.4884	0.4189	1.1658	13.96	Positive selection
At3G12880/BcPMEI48	0.1805	0.4468	0.4039	14.89	Purify selection
At3G12880/BcPMEI97	0.3404	0.4955	0.687	16.52	Purify selection
At3G17130/BcPMEI10	0.1161	0.5516	0.2105	18.39	Purify selection
At3G17130/BcPMEI31	0.1178	0.6039	0.195	20.13	Purify selection
At3G17130/BcPMEI47	0.0939	0.6072	0.0939	20.24	Purify selection
At3G17140/BcPMEI32	0.3805	1.0773	0.3532	35.91	Purify selection
At3G17140/BcPMEI9	0.1559	0.8004	0.1948	26.68	Purify selection
At3G17152/BcPMEI8	0.2429	0.4133	0.5878	13.78	Purify selection
At3G17220/BcPMEI6	0.2001	0.4007	0.4994	13.36	Purify selection
At3G17220/BcPMEI7	0.2941	0.3952	0.7442	13.17	Purify selection
At3G17225/BcPMEI33	0.3494	0.3629	0.9628	12.1	Purify selection
At3G17230/BcPMEI45	0.39	0.515	0.7573	17.17	Purify selection
At3G17230/BcPMEI46	0.3146	0.3812	0.8252	12.71	Purify selection
At3G36659/BcPMEI11	0.2219	0.7319	0.3032	24.4	Purify selection
At3G47380/BcPMEI59	0.1129	0.4928	0.2291	16.43	Purify selection
At3G47670/BcPMEI58	0.1382	0.5353	0.2582	17.84	Purify selection
At3G49330/BcPMEI57	0.0701	0.7375	0.0951	24.58	Purify selection
At3G62180/BcPMEI36	0.0965	0.4025	0.2397	13.42	Purify selection
At3G62180/BcPMEI72	0.1465	0.2523	0.5808	8.41	Purify selection
At3G62180/BcPMEI90	0.121	0.3705	0.3265	12.35	Purify selection
At3G62820/BcPMEI91	0.1048	0.2966	0.3533	9.89	Purify selection
At4G00080/BcPMEI29	0.0734	0.6851	0.1071	22.84	Purify selection
At4G00080/BcPMEI78	0.0738	0.6187	0.1193	20.62	Purify selection
At4G02250/BcPMEI16	0.0714	0.5235	0.1364	17.45	Purify selection
At4G02250/BcPMEI30	0.0811	0.6705	0.0811	22.35	Purify selection
At4G02250/BcPMEI79	0.0611	0.4971	0.1229	16.57	Purify selection
At4G12390/BcPMEI42	0.0791	0.4172	0.1897	13.91	Purify selection
At4G12390/BcPMEI87	0.0674	0.3184	0.2118	10.61	Purify selection
At4G24640/BcPMEI1	0.1298	0.4214	0.308	14.05	Purify selection
At4G25250/BcPMEI2	0.1522	0.5523	0.2755	18.41	Purify selection
At4G25250/BcPMEI3	0.1397	0.5827	0.2397	19.42	Purify selection
At4G25250/BcPMEI34	0.133	0.4136	0.3217	13.79	Purify selection
At4G25250/BcPMEI4	0.3484	0.61	0.5712	20.33	Purify selection
At4G25260/BcPMEI35	0.1032	0.3533	0.2921	11.78	Purify selection
At4G25260/BcPMEI5	0.0938	0.3525	0.2661	11.75	Purify selection
At5G20740/BcPMEI26	0.0539	0.5268	0.1023	17.56	Purify selection
At5G20740/BcPMEI95	0.1074	0.5024	0.2138	16.75	Purify selection
At5G38610/BcPMEI71	0.1958	0.4553	0.4301	15.18	Purify selection
At5G46930/BcPMEI85	0.4996	0.5225	0.9561	17.42	Purify selection
At5G46950/BcPMEI68	0.4528	1.1184	0.4049	37.28	Purify selection
At5G46980/BcPMEI22	0.5035	1.0325	0.4877	34.42	Purify selection
At5G50030/BcPMEI93	0.1411	0.5665	0.2492	18.88	Purify selection
At5G51520/BcPMEI94	0.074	0.2989	0.2478	9.96	Purify selection
At5G62350/BcPMEI24	0.1121	0.4223	0.2654	14.08	Purify selection
At5G62350/BcPMEI60	0.0853	0.4559	0.187	15.2	Purify selection
At5G62360/BcPMEI61	0.1096	0.2634	0.416	8.78	Purify selection
At5G62360/BcPMEI80	0.1097	0.3354	0.3271	11.18	Purify selection
At5G64620/BcPMEI62	0.1208	0.3284	0.3679	10.95	Purify selection
At5G64620/BcPMEI81	0.1115	0.3369	0.3311	11.23	Purify selection
