# Supplementary material for: Genome-Wide Identification, Molecular Evolution, and Expression Profiling Analysis of Pectin Methylesterase Inhibitor Genes in Brassica campestris ssp. chinensis
Source: Int J Mol Sci. 2018 May 2;19(5):1338. doi: 10.3390/ijms19051338 (PMC5983585; doi:10.3390/ijms19051338)
Supplement: Supplementary file 1 [file ijms-19-01338-s001.zip › Supplementary materials/Table S5.xlsx]

## Sheet: Table S5
Table S5. Ka, Ks, Ka/Ks, and divergent time calculation of PMEI paralog pairs in Brassica campestrisgenome.
Paralog pairs	Ka	Ks	Ka/Ks	Duplication time (MYA)	Selection pressure
BcPMEI2/BcPMEI3	0.0148	0.1255	0.1178	4.18333	Purify selection
BcPMEI2/BcPMEI4	0.1425	0.3657	0.3897	12.19	Purify selection
BcPMEI2/BcPMEI34	0.0831	0.4239	0.196	14.13	Purify selection
BcPMEI3/BcPMEI4	0.1421	0.3689	0.3852	12.2967	Purify selection
BcPMEI3/BcPMEI34	0.0936	0.3524	0.2656	11.7467	Purify selection
BcPMEI4/BcPMEI34	0.1812	0.3468	0.5225	11.56	Purify selection
BcPMEI5/BcPMEI35	0.0807	0.2409	0.3351	8.03	Purify selection
BcPMEI6/BcPMEI7	0.2685	0.1744	1.5396	5.81333	Postive selection
BcPMEI9/BcPMEI32	0.4346	1.2251	0.3548	40.8367	Purify selection
BcPMEI10/BcPMEI31	0.0881	0.367	0.2402	12.2333	Purify selection
BcPMEI10/BcPMEI47	0.0761	0.452	0.1683	15.0667	Purify selection
BcPMEI15/BcPMEI73	0.0912	0.3654	0.2496	12.18	Purify selection
BcPMEI16/BcPMEI30	0.0242	0.3897	0.0621	12.99	Purify selection
BcPMEI16/BcPMEI79	0.0164	0.4464	0.0367	14.88	Purify selection
BcPMEI22/BcPMEI68	1.0065	1.9898	0.5058	66.3267	Purify selection
BcPMEI22/BcPMEI85	1.0009	1.4167	0.7065	47.2233	Purify selection
BcPMEI23/BcPMEI63	0.2522	0.324	0.7784	10.8	Purify selection
BcPMEI23/BcPMEI86	0.1431	0.3326	0.4303	11.0867	Purify selection
BcPMEI24/BcPMEI60	0.0554	0.3808	0.1454	12.6933	Purify selection
BcPMEI26/BcPMEI95	0.0774	0.3733	0.2074	12.4433	Purify selection
BcPMEI28/BcPMEI37	0.0663	0.3244	0.2042	10.8133	Purify selection
BcPMEI28/BcPMEI40	0.074	0.2605	0.284	8.68333	Purify selection
BcPMEI29/BcPMEI78	0.0606	0.4914	0.1233	16.38	Purify selection
BcPMEI30/BcPMEI79	0.0301	0.4382	0.0687	14.6067	Purify selection
BcPMEI31/BcPMEI47	0.0852	0.4243	0.2008	14.1433	Purify selection
BcPMEI33/BcPMEI45	0.4874	0.6517	0.7479	21.7233	Purify selection
BcPMEI33/BcPMEI46	0.3305	0.3896	0.8484	12.9867	Purify selection
BcPMEI36/BcPMEI72	0.1594	0.2723	0.5855	9.07667	Purify selection
BcPMEI36/BcPMEI90	0.111	0.2995	0.3708	9.98333	Purify selection
BcPMEI37/BcPMEI40	0.0311	0.3377	0.092	11.2567	Purify selection
BcPMEI38/BcPMEI39	0.1236	0.4994	0.2475	16.6467	Purify selection
BcPMEI41/BcPMEI55	0.3679	0.5701	0.6453	19.0033	Purify selection
BcPMEI41/BcPMEI92	0.3192	0.6923	0.461	23.0767	Purify selection
BcPMEI42/BcPMEI87	0.0747	0.2549	0.2929	8.49667	Purify selection
BcPMEI43/BcPMEI49	0.1437	0.8849	0.1624	29.4967	Purify selection
BcPMEI43/BcPMEI74	0.115	0.9946	0.1156	33.1533	Purify selection
BcPMEI44/BcPMEI75	0.0991	0.4095	0.2421	13.65	Purify selection
BcPMEI45/BcPMEI46	0.5079	0.5931	0.8563	19.77	Purify selection
BcPMEI48/BcPMEI97	0.2357	0.4062	0.5804	13.54	Purify selection
BcPMEI49/BcPMEI74	0.1515	0.7176	0.2111	23.92	Purify selection
BcPMEI53/BcPMEI54	0.2061	0.2461	0.8375	8.20333	Purify selection
BcPMEI55/BcPMEI92	0.1169	0.4451	0.2627	14.8367	Purify selection
BcPMEI56/BcPMEI77	0.0681	0.3161	0.2155	10.5367	Purify selection
BcPMEI61/BcPMEI80	0.0884	0.1931	0.4577	6.43667	Purify selection
BcPMEI62/BcPMEI81	0.082	0.2299	0.3566	7.66333	Purify selection
BcPMEI63/BcPMEI86	0.2713	0.4507	0.6021	15.0233	Purify selection
BcPMEI68/BcPMEI85	0.6575	1.1148	0.5898	37.16	Purify selection
BcPMEI69/BcPMEI76	0.1239	0.3355	0.3691	11.1833	Purify selection
BcPMEI69/BcPMEI88	0.3296	0.4274	0.7712	14.2467	Purify selection
BcPMEI70/BcPMEI89	0.0726	0.317	0.2291	10.5667	Purify selection
BcPMEI72/BcPMEI90	0.1763	0.2322	0.7592	7.74	Purify selection
BcPMEI76/BcPMEI88	0.309	0.5422	0.5699	18.0733	Purify selection
