# Supplementary material for: Genome-Wide Identification, Molecular Evolution, and Expression Profiling Analysis of Pectin Methylesterase Inhibitor Genes in Brassica campestris ssp. chinensis
Source: Int J Mol Sci. 2018 May 2;19(5):1338. doi: 10.3390/ijms19051338 (PMC5983585; doi:10.3390/ijms19051338)
Supplement: Supplementary file 1 [file ijms-19-01338-s001.zip › Supplementary materials/Table S6.xlsx]

## Sheet: Table S6
Table S6. Cis-elements analysis in the promoter regions of BcPMEIs.
	Abscisic acid responsiveness		Salicylic acid responsiveness	Auxin responsiveness			MeJA responsiveness		Ethylene responsiveness	Gibberellin responsiveness			Anaerobic responsiveness	Fungal elicitor responsiveness	Dehydration, low-temp, salt stresses responsiveness	Heat stress responsiveness	Low-temperature responsiveness	MYB binding site	Drought-inducibility	Light responsiveness	Defense and stress responsiveness	Wound responsiveness	Total
Gene	ABRE	CE3	TCA-element	AuxRE	AuxRR-core	TGA-element	CGTCA-motif	TGACG-motif	ERE	GARE-motif	P-box	TATC-box	ARE	Box-W1	DRE	HSE	LTR	MBS	MBSD	MRE	TC-rich repeats	WUN-motif
BcPMEI1	2	0	1	0	0	0	0	0	1	0	0	1	3	0	0	2	0	0	0	0	1	0	11
BcPMEI2	1	0	1	0	1	0	2	2	0	2	0	0	1	0	0	1	0	0	1	0	2	0	14
BcPMEI3	0	0	1	0	0	0	1	1	0	1	1	0	0	2	0	2	0	0	3	0	0	1	13
BcPMEI4	3	0	0	0	0	0	1	1	1	1	0	0	5	1	0	2	1	0	2	0	1	1	20
BcPMEI5	2	0	0	0	0	0	0	0	0	0	0	0	0	1	0	0	0	0	0	0	0	0	3
BcPMEI6	0	0	1	0	0	0	0	0	0	0	0	0	2	0	0	0	0	0	2	1	0	1	7
BcPMEI7	3	0	1	0	0	0	0	0	1	0	0	0	3	1	0	0	0	0	0	0	1	0	10
BcPMEI8	1	0	0	0	0	0	0	1	1	1	0	0	4	3	0	2	7	2	0	1	1	0	24
BcPMEI9	0	0	2	0	0	0	5	5	0	1	0	0	0	3	0	1	4	3	0	0	0	0	24
BcPMEI10	0	0	0	0	1	1	2	2	1	0	1	0	2	0	0	2	0	0	1	1	0	0	14
BcPMEI11	0	0	3	0	0	0	0	0	1	0	1	0	2	3	0	1	0	0	3	1	4	0	19
BcPMEI12	0	0	1	0	0	0	0	0	1	0	0	0	0	1	0	1	0	0	1	0	3	0	8
BcPMEI13	5	0	0	0	0	0	0	0	0	1	1	0	4	3	0	4	0	0	0	1	0	1	20
BcPMEI14	1	0	1	0	0	0	2	2	1	0	0	0	2	0	0	0	0	0	1	0	2	0	12
BcPMEI15	1	0	0	0	0	2	2	2	0	0	0	0	1	0	0	0	3	1	0	0	0	0	12
BcPMEI16	0	0	0	0	1	0	0	0	1	1	0	0	0	3	0	1	0	0	0	1	1	0	9
BcPMEI17	0	0	3	0	0	1	5	5	4	0	1	0	1	0	0	4	0	0	1	0	1	1	27
BcPMEI18	1	0	3	0	0	0	0	0	0	0	0	0	0	0	0	0	2	0	0	0	1	0	7
BcPMEI19	0	0	1	0	0	1	0	0	0	0	0	1	3	1	0	1	3	0	0	0	1	0	12
BcPMEI20	0	0	1	0	0	1	2	2	0	0	0	0	0	1	0	0	0	0	1	0	2	0	10
BcPMEI21	0	0	0	0	0	1	0	0	1	0	0	1	1	1	0	2	4	0	0	0	2	0	13
BcPMEI22	0	0	1	1	0	0	0	0	1	0	1	0	2	3	0	3	0	0	3	0	1	0	16
BcPMEI23	0	0	0	0	0	0	2	1	0	1	1	0	0	1	0	0	0	0	2	0	0	0	8
BcPMEI24	2	0	1	0	1	2	2	2	0	1	0	1	3	0	0	0	0	1	0	0	1	0	17
BcPMEI25	1	0	0	0	0	0	1	1	0	0	0	0	2	0	0	5	0	0	1	0	1	0	12
BcPMEI26	0	0	0	0	0	0	0	0	0	0	0	0	0	0	0	0	0	0	2	0	1	0	3
BcPMEI27	0	0	1	0	0	0	0	0	0	0	0	0	2	0	0	3	3	0	0	2	1	0	12
BcPMEI28	0	0	1	0	0	0	0	0	0	0	0	0	0	1	0	0	0	0	2	0	1	0	5
BcPMEI29	2	0	1	0	1	2	0	0	0	0	0	1	1	2	0	1	1	0	1	0	0	0	13
BcPMEI30	0	0	2	0	0	4	0	0	0	0	0	0	0	1	0	2	0	0	2	0	3	0	14
BcPMEI31	1	0	1	0	0	1	1	1	1	1	0	0	1	0	0	1	1	0	0	0	3	0	13
BcPMEI32	0	0	1	0	1	0	0	0	1	1	0	0	2	0	0	1	1	0	1	0	1	0	10
BcPMEI33	1	0	1	0	0	0	0	0	0	0	0	0	5	2	0	1	1	0	0	1	3	0	15
BcPMEI34	2	0	0	0	0	0	1	1	0	1	0	0	1	1	0	2	1	1	0	0	1	0	12
BcPMEI35	2	0	0	0	0	0	1	1	0	1	1	0	2	0	0	0	2	0	2	0	0	0	12
BcPMEI36	0	0	1	0	0	0	0	0	1	0	0	0	2	1	0	0	1	0	1	0	2	0	9
BcPMEI37	0	0	1	0	0	0	0	0	0	1	0	0	1	0	0	0	0	0	0	0	0	0	3
BcPMEI38	0	0	0	0	0	1	0	0	0	0	1	0	1	0	0	0	0	0	1	0	0	2	6
BcPMEI39	0	0	0	0	1	0	0	0	0	1	0	0	3	0	0	0	1	0	0	0	0	1	7
BcPMEI40	2	0	1	0	0	0	1	1	1	0	0	0	1	0	0	0	0	0	0	0	0	0	7
BcPMEI41	0	0	2	0	0	0	0	0	0	0	0	0	0	0	0	0	0	0	2	0	1	0	5
BcPMEI42	0	0	1	0	0	0	0	0	0	0	0	0	2	1	0	3	1	0	3	0	0	0	11
BcPMEI43	0	0	0	0	0	0	0	0	0	2	0	0	1	1	0	2	0	0	2	0	1	0	9
BcPMEI44	0	0	1	0	0	0	2	2	1	0	0	0	1	0	0	2	2	0	1	0	2	0	14
BcPMEI45	0	0	4	0	0	0	2	2	0	0	0	0	2	0	0	0	0	1	0	1	4	0	16
BcPMEI46	1	0	0	0	1	0	0	0	0	1	0	0	0	1	0	0	0	0	0	0	4	0	8
BcPMEI47	3	0	0	0	0	1	3	3	0	1	0	0	0	0	0	2	0	0	2	0	0	1	16
BcPMEI48	0	0	0	0	0	0	0	0	0	0	0	0	1	0	0	1	0	1	0	0	0	0	3
BcPMEI49	0	0	0	0	0	0	0	0	0	0	0	0	1	0	0	1	0	1	0	0	0	0	3
BcPMEI50	0	0	1	0	1	0	0	0	1	2	1	0	2	0	0	1	0	0	0	0	1	0	10
BcPMEI51	1	0	1	0	1	0	0	0	0	0	0	0	5	0	0	0	0	0	0	0	2	1	11
BcPMEI52	0	0	2	0	0	0	0	2	0	0	0	0	2	0	0	1	2	0	4	0	5	0	18
BcPMEI53	0	0	0	0	0	0	1	1	0	0	0	0	5	0	0	0	0	1	0	0	3	0	11
BcPMEI54	0	0	1	0	0	0	0	0	1	0	1	0	2	0	0	2	1	0	3	0	3	1	15
BcPMEI55	0	0	1	0	0	0	1	1	2	1	0	0	0	1	0	5	1	0	0	0	4	0	17
BcPMEI56	2	0	2	0	0	1	0	0	0	0	0	0	0	0	0	0	1	0	1	0	3	0	10
BcPMEI57	0	0	0	0	0	0	0	0	0	0	0	0	0	0	0	0	0	0	1	0	1	0	2
BcPMEI58	0	0	1	0	0	1	1	0	0	2	0	0	1	1	0	0	0	0	1	0	1	0	9
BcPMEI59	1	0	1	0	0	0	0	0	0	1	0	0	3	2	0	1	0	0	4	0	2	0	15
BcPMEI60	0	0	0	0	0	2	1	1	0	1	0	0	3	1	1	1	0	0	2	0	2	0	15
BcPMEI61	0	0	2	0	0	0	1	1	2	2	0	2	2	0	0	2	0	0	2	0	3	0	19
BcPMEI62	0	0	0	0	0	0	0	0	0	0	0	0	1	1	0	2	0	0	0	0	1	0	5
BcPMEI63	4	0	0	0	0	0	1	1	0	0	0	0	1	0	0	0	1	1	1	0	1	0	11
BcPMEI64	0	0	0	0	0	0	1	1	1	0	0	0	2	1	0	1	0	0	1	0	0	1	9
BcPMEI65	0	0	0	0	0	0	0	0	0	0	1	0	0	2	0	0	0	1	0	0	1	0	5
BcPMEI66	0	0	1	0	0	0	2	2	0	1	1	2	0	2	0	1	0	0	1	0	4	0	17
BcPMEI67	0	0	1	0	0	1	0	0	0	0	1	0	0	0	0	1	0	0	0	1	1	0	6
BcPMEI68	0	0	0	0	2	0	3	3	1	2	0	0	2	1	0	4	0	0	1	2	2	0	23
BcPMEI69	0	0	0	0	0	2	2	2	0	0	0	1	0	0	0	1	0	0	2	0	1	0	11
BcPMEI70	0	0	2	0	0	0	0	0	0	1	3	0	2	1	0	1	0	0	1	1	0	0	12
BcPMEI71	0	0	0	0	0	0	1	1	2	0	0	0	1	1	0	1	0	0	1	0	0	1	9
BcPMEI72	0	0	0	0	0	0	0	0	0	0	0	0	2	0	0	0	1	0	0	0	2	0	5
BcPMEI73	1	0	3	0	0	0	0	0	0	1	0	2	3	2	0	0	0	1	0	0	1	0	14
BcPMEI74	0	0	1	0	0	0	0	0	2	3	0	0	6	1	0	1	2	0	2	1	2	0	21
BcPMEI75	0	0	1	0	0	0	0	0	0	1	1	2	0	0	0	3	0	0	2	0	3	1	14
BcPMEI76	0	0	0	0	0	0	0	0	0	1	0	0	1	1	0	0	1	0	0	1	1	0	6
BcPMEI77	0	0	1	0	0	0	0	1	1	0	0	0	2	0	0	0	0	0	1	0	5	0	11
BcPMEI78	3	1	1	0	0	1	0	0	0	0	0	1	0	2	0	1	0	1	4	2	0	0	17
BcPMEI79	0	0	1	0	0	0	0	0	1	1	0	0	1	1	0	0	2	0	0	4	2	1	14
BcPMEI80	2	0	1	0	0	0	2	2	0	0	0	0	2	0	0	2	0	0	1	0	1	0	13
BcPMEI81	0	0	0	0	0	1	2	2	0	1	1	1	1	0	0	2	2	1	3	0	3	0	20
BcPMEI82	0	0	1	0	0	2	3	3	0	0	0	0	2	0	0	3	0	1	0	0	4	0	19
BcPMEI83	0	0	2	0	0	1	0	0	0	0	0	0	2	1	0	2	0	0	0	0	0	0	8
BcPMEI84	1	0	0	0	0	0	1	1	0	1	0	0	3	1	0	3	1	0	1	0	2	0	15
BcPMEI85	0	0	2	0	1	0	0	0	1	2	0	0	1	2	0	0	0	0	1	0	0	0	10
BcPMEI86	1	0	0	0	0	0	0	0	1	0	0	0	3	0	0	1	0	0	1	0	3	0	10
BcPMEI87	0	0	1	0	0	0	2	2	0	0	1	0	0	0	0	1	0	0	0	0	0	0	7
BcPMEI88	3	0	0	0	1	0	0	0	0	0	0	0	0	1	0	1	0	0	1	1	2	0	10
BcPMEI89	0	0	2	0	0	1	1	1	0	0	1	0	0	0	0	3	2	0	3	1	1	0	16
BcPMEI90	3	1	1	0	0	0	0	0	1	0	1	0	11	0	0	3	0	0	5	0	0	0	26
BcPMEI91	4	0	0	0	0	0	2	2	0	2	0	0	1	1	0	0	0	0	0	0	1	0	13
BcPMEI92	0	0	1	0	0	0	0	0	0	1	2	0	0	0	0	1	1	0	1	0	1	0	8
BcPMEI93	1	0	0	0	0	1	6	1	0	0	0	0	1	1	0	1	0	1	6	0	0	0	19
BcPMEI94	0	0	2	0	0	0	0	0	0	1	1	0	1	1	0	0	1	0	1	0	2	1	11
BcPMEI95	3	0	2	0	0	2	0	0	0	0	0	0	2	1	0	3	1	0	3	0	3	0	20
BcPMEI96	5	0	0	0	0	1	3	3	0	0	0	0	2	1	0	1	0	1	0	0	2	0	19
BcPMEI97	2	0	4	0	0	3	0	0	0	0	0	0	1	0	0	3	1	0	0	0	3	0	17
BcPMEI98	0	0	3	0	0	2	2	2	0	1	0	1	2	3	0	0	0	1	0	0	0	0	17
BcPMEI99	2	0	3	0	0	0	0	0	1	1	0	0	0	0	0	1	0	0	1	0	0	0	9
BcPMEI100	1	0	2	0	0	0	1	1	1	1	0	0	0	0	0	0	1	0	0	1	3	0	12
Total	77	2	92	1	14	40	78	75	39	51	25	17	155	73	1	117	61	21	107	25	142	16	1229
