# Supplementary material for: Genome-Wide Identification, Molecular Evolution, and Expression Profiling Analysis of Pectin Methylesterase Inhibitor Genes in Brassica campestris ssp. chinensis
Source: Int J Mol Sci. 2018 May 2;19(5):1338. doi: 10.3390/ijms19051338 (PMC5983585; doi:10.3390/ijms19051338)
Supplement: Supplementary file 1 [file ijms-19-01338-s001.zip › Supplementary materials/Table S7.xlsx]

## Sheet: Table S7
Table S7. Relative expression levels of AtPMEIs under different hormone treatments.
	CK			10 µM ABA			1 µM GA			1 uM IAA			10 µM MeJA
Gene	0.5 h	1 h	3 h	0.5 h	1 h	3 h	0.5 h	1 h	3 h	0.5 h	1 h	3 h	0.5 h	1 h	3 h
At1g02550	16.39	9.01	4.32	7.11	6.86	9.08	9.7	12.64	13.44	5.68	4.72	10.56	9.81	10.2	7.79
At1g09360	1.42	4.37	2.4	1.19	2.16	2.39	2.54	1.03	1.93	0.84	1.24	1.23	1.62	2.19	1.54
At1g09370	0.84	1.03	0.66	0.83	0.38	1.31	2.41	0.5	0.7	0.97	0.88	0.34	0.35	0.6	3.27
At1g10770	7.71	9.17	13.37	20.03	9.64	12.52	12.14	23.1	24	9.27	23.95	25.78	5.23	14.61	12.6
At1g14890	115.44	128.57	115.65	105.76	115.95	54.98	110.64	86.01	67.17	128.49	92.22	165	78.4	77.16	68.41
At1g23205	67.9	69.39	78.28	90.47	90.76	63.98	61.66	49.15	89.28	63.52	55.68	28.71	62.28	54.06	45.32
At1g23350	10.07	3.12	14.67	8.7	3.96	11.14	5.95	13.24	7.37	6.88	19.09	20.4	7.12	5.89	13.86
At1g47960	30.17	31.38	34.08	38.64	44.49	134.42	27.82	39.5	44.51	32.69	24.46	40.33	28.13	32.46	32.52
At1g48010	1.32	7.96	7.67	3.77	5	8.06	1.73	3.73	7.67	1.2	6.42	3.38	6.79	1.27	4.05
At1g50340	7.74	6.19	8.75	8.08	10.02	9.7	1.81	8.31	13.8	5.55	7.57	10.59	7.93	5.3	9.99
At1g56100	0.59	0.92	1.74	0.95	0.92	0.69	4.86	1.95	1.23	1.42	1.15	1.13	4.85	4.24	1.46
At1g56620	0.99	0.65	1.78	1.37	0.89	0.65	0.67	2.9	0.84	0.74	1.06	0.76	1.38	0.84	0.72
At1g62760	9.62	16.83	26.97	13.83	12.88	31.81	13.46	10.15	15.32	16.85	15.82	21.54	24.49	25.66	20.36
At1g62770	55.83	53.8	69.11	69.78	53.48	36.86	58.78	45.14	143.25	61.17	101.93	416.92	61.84	50.1	32.23
At1g70540	2.73	0.89	3.31	5.54	2.1	2.12	1.48	7.62	2.39	6.85	3.94	2.4	3.87	2.4	2.45
At1g70720	3.39	3.56	13.36	15.98	11.36	7.49	14.63	18.7	14.54	6.15	2.27	9.84	23.28	28.02	70.99
At2g01610	27.09	34.82	31.23	27.7	22.91	20.44	26.24	30.44	50.2	22.64	24.84	31.59	24.59	31.7	18.33
At2g10970	4.07	8.37	12.86	20.14	8.13	10.41	10.26	13.38	12.55	4.42	1.8	7.74	11.73	10.6	15.25
At2g47050	3.57	5.34	1.92	4.75	1.19	1.47	0.73	7.83	5.24	6.77	2.05	1.57	3.96	4.21	4.4
At2g47340	16.42	14.31	11.77	2.66	14.48	8.54	8.07	14.43	7.25	5.25	4.5	20.05	9.18	6.69	10.78
At2g47670	4.04	1	3.33	2.47	3.7	4.38	1.99	6.34	2.88	1.64	2.06	5.83	2.91	4.2	7.05
At3g17130	23.16	24.65	24.3	23.44	40.02	118.38	13.71	19.91	34.28	24.28	21.04	25.8	23.16	23.99	21.27
At3g17140	4.37	7.91	12.09	5.47	4.5	9.5	2.95	1.83	1.38	5.91	6.12	13.11	5.65	8.45	12.33
At3g17220	3.23	13.25	15.7	16.05	11.48	5.55	15.12	19.79	15.13	11.06	6.37	16.14	18.35	6.57	5.16
At3g17230	12.44	21.47	26.77	18.99	21.01	17.6	19.39	19.22	21.5	15.2	22.24	27.49	25.95	14.74	17.85
At3g47380	34.03	32.95	39.73	30.46	25.39	18.68	32.19	42.81	41.9	33.85	31.1	33.52	36.7	38.34	29.16
At3g47670	96.5	98.9	95.41	86.75	86.32	90.55	102.41	103.46	69.68	100.68	102.62	110.1	89.75	90.5	99.49
At3g55680	19.69	19.15	18.81	25.24	17.12	10.72	18.34	19.5	16.16	15.66	12.84	21	23.24	22.02	23.4
At3g62180	3.13	12.09	8.91	9.13	6.34	19.14	9.89	16.31	7.43	9.09	3.61	12.62	13.5	7.2	14.45
At3g62820	34.02	27.01	40.7	37.77	30.23	36.15	36.52	44.79	47.22	22.83	36.99	33.09	35.95	35.26	30.68
At4g00080	26.9	24.25	24.43	48.94	38.26	18.59	27.55	23.69	38.68	47.75	83.61	128.28	27.47	22.8	18.98
At4g02250	2.1	3.83	3.95	5.49	0.92	8.49	3.65	7.53	1.87	5.33	3.74	1.35	4.7	3.48	0.73
At4g12390	347.65	362.21	329.79	268.59	242.37	134.39	317.25	263.98	221.56	335.68	341.9	243.78	295.9	308.24	265.21
At4g15750	18.24	15.44	25.06	36.62	21.02	14.35	28.07	27.89	33.36	18.26	21.59	24.68	34.94	23.63	18.55
At4g24640	11.09	6.87	4.18	6.86	11.61	7.31	7.14	6.78	9.77	8.12	6.71	4.99	14.48	7.72	2.14
At4g25250	31.77	43.66	51.4	28.35	16.34	51.66	40.29	53.61	36.51	18.91	13.36	12.37	22.35	33.51	33.47
At4g25260	86.82	75.67	71.05	66.79	69.38	38.28	82.43	101.26	87.09	66.33	75.66	105.25	78.43	90.49	75.8
At5g20740	24.99	22.05	28.22	23.44	18.09	10.61	15.45	10.33	1.75	21.27	20.98	13.65	14.16	4.94	15.49
At5g38610	36.61	37.56	34.06	35.37	29.85	33.44	37.23	31.16	44.61	40.64	32.39	39.94	43.24	37.92	37.96
At5g46940	10.89	9.94	9.31	13.25	15.71	8.99	11.13	10.28	8.01	12.27	8.21	2.71	14.04	6.19	8.64
At5g46950	4.15	1.69	3.38	2.9	1.04	2.7	0.43	5.18	3.96	3.04	3.7	1.34	0.91	1.78	3
At5g46960	4.15	1.69	3.38	2.9	1.04	2.7	0.43	5.18	3.96	3.04	3.7	1.34	0.91	1.78	3
At5g50030	17.48	21.45	20.02	19.97	20.68	23.02	21.56	26.47	29.4	18.8	14.91	18.81	27.69	24.51	17.7
At5g51520	16.33	13.53	14.78	9.68	14.94	17.51	12.66	24.19	21.38	9.84	15.62	3.89	14.16	8.05	11.38
At5g62340	143.67	152.83	153.56	135.49	159.31	87.38	129.91	197.38	187.04	186.74	274.62	197.71	93.27	137.57	109.99
At5g62350	794.82	684.12	839.99	758.2	685.35	459.94	762.12	825.28	1024.67	776.45	595.32	889.89	949.54	1230.09	1173.28
At5g62360	92.44	73.82	119.17	46.68	27.7	8	92.78	91.15	17.38	66.77	51.69	49.47	133.84	315.5	532.71
At5g64620	244	284	284.87	248.96	235.71	139.26	254.14	219.86	190.66	300.68	238.43	131.09	256.68	207.38	142.72
