# Supplementary material for: Genome-Wide Identification, Molecular Evolution, and Expression Profiling Analysis of Pectin Methylesterase Inhibitor Genes in Brassica campestris ssp. chinensis
Source: Int J Mol Sci. 2018 May 2;19(5):1338. doi: 10.3390/ijms19051338 (PMC5983585; doi:10.3390/ijms19051338)
Supplement: Supplementary file 1 [file ijms-19-01338-s001.zip › Supplementary materials/Table S8.xlsx]

## Sheet: Table S8
Table S8. Relative expression levels of AtPMEIs under different stresses.
	CK								Cold						Drought							Heat								Salt						Wounding
	0.25 h	0.5 h	1 h	3 h	4 h	6 h	12 h	24 h	0.5 h	1 h	3 h	6 h	12 h	24 h	0.25 h	0.5 h	1 h	3 h	6 h	12 h	24 h	0.25 h	0.5 h	1 h	3 h	4 h	6 h	12 h	24 h	0.5 h	1 h	3 h	6 h	12 h	24 h	0.25 h	0.5 h	1 h	3 h	6 h	12 h	24 h
At1g02550	3.35	2.63	4.5	3.65	7.27	3.17	3.23	8.31	4.04	6.65	6.36	3.23	3.61	9.94	5.38	2.28	3.6	3.89	6.22	5.11	6.01	3.62	7	3.34	2.82	6.18	4.46	2.85	2.99	4.33	3.94	4.09	8.28	6.47	5.58	2.82	3.41	4.03	2.47	7.86	9.52	16.73
At1g09360	3.21	2.08	2	3.18	1.83	2.54	2.62	1.88	2.68	3.34	2.19	2.63	2.84	1.83	2.79	1.78	2.84	0.98	1.88	2.14	2.75	2.58	1.95	3.07	2.54	1.76	1.68	2.15	2.61	3.1	3.7	2.18	2.52	2.13	1.43	2.21	2.22	3.25	1.81	2.81	2.76	4.52
At1g09370	0.36	0.27	0.47	0.28	0.26	0.5	0.35	0.33	0.66	0.31	0.18	0.29	0.27	0.49	0.41	0.25	0.27	0.47	0.22	0.29	0.3	0.2	0.34	0.52	0.5	0.24	0.25	0.37	0.31	0.3	0.57	0.5	0.31	0.24	0.32	0.34	0.44	0.34	0.56	0.28	0.26	0.38
At1g10770	10.45	6.6	9.67	18.2	16.18	45.19	15.99	10.11	11.58	14.89	12.4	33.97	124.48	86.31	4.22	8.02	8.23	10.25	33.99	10.98	10.05	13.37	9.37	13.46	13.02	11.51	40.8	6.76	8.59	8.87	11.21	10.63	21.24	15.48	8.79	7.63	10.58	14.79	35.32	81.86	11.68	9.65
At1g14890	186.41	163.18	116.71	113.1	167.96	105.05	85.06	120.54	150.68	174.34	174.49	157.38	132.53	190.68	153.35	109.49	117.59	151.79	138.89	91.49	139.13	159.56	160.95	122.66	165.12	150.27	139.93	90.29	100.47	186.62	165.46	87.76	78.56	57.18	57.41	109.03	83.72	150.02	248.22	160.52	138.19	193.5
At1g23205	82.29	90.67	115.96	123.14	76.63	91.39	309.2	233.26	172.44	226.33	100.78	50.08	29.88	57.25	202.74	100.26	107.75	89.41	55.39	209.82	146.35	119.14	91.42	78.81	59.81	68.66	72.03	256.06	191.16	81.37	89.38	98.69	75.1	111.5	148.94	89.96	64.79	63.96	72.91	54.43	305.81	144.12
At1g23350	4.63	6.34	3.43	2.03	2.96	1.53	7.02	4.1	5.75	4.25	3.43	3.48	2.12	1.38	5.89	3.98	4.76	1.36	4.13	4.71	6.15	4.96	5.41	4.7	4.82	1.53	1.55	2.71	1.94	8.63	6.91	2.76	4.24	2.56	2.5	3.74	2.94	1.79	3.54	7.71	4.06	2.95
At1g47960	61.43	51.26	38.77	58.45	59.91	56.69	92.84	63.07	59.89	56.06	44.15	41	32.85	29.79	36.54	48.39	43.45	71.1	97.84	87.83	91.92	65.49	44.61	46.4	34.81	82.49	89.99	115.4	88.35	56.87	48.41	186	239.6	230.5	249.18	51.16	32.84	36.89	71.79	80.98	76.82	64.46
At1g48010	2.38	1.07	0.71	1.79	0.65	2.5	0.23	0.47	0.63	1.34	0.38	0.55	0.49	0.27	1.5	0.66	2.13	0.19	0.85	0.34	2.56	4.15	0.27	0.49	0.34	3.87	2.82	0.58	0.26	0.27	3.74	2.09	1.63	0.27	4.2	0.31	0.41	3.39	2.28	1.09	1.06	1.72
At1g50340	5.33	3.88	1.94	5.38	2.56	5.77	5.64	2.22	4.79	2.89	2.92	3.2	4.21	5.35	3.07	3.81	3.62	3.55	4.17	4.31	5.52	4.4	4.26	5.62	1.88	5.74	3.66	4.3	5.77	4.56	6.69	6.08	4.88	3.07	3.4	4.88	1.98	2.86	3.81	5.38	6.51	2.83
At1g56100	0.84	0.66	3.12	1.17	0.68	0.65	1.08	1.31	0.97	7.72	1.39	1.08	3.18	3.57	2.33	2.06	2.98	3.42	0.63	1.25	5.36	2.9	1.92	1.38	0.58	0.69	0.87	2.89	2	2.2	3.53	1.26	1.16	1.07	1.53	0.65	1.33	4.56	1.38	0.75	1.94	0.82
At1g56620	3.67	1.21	2.69	5.99	3.11	2.71	4.98	2.88	3.76	4.29	2.64	1.55	3.36	1.04	1.3	1.33	4.93	4	1.16	2.06	2.13	3.83	5.82	3.8	4.5	4.71	2.32	1.51	4.11	5.14	1.81	1.58	1.31	3.22	1.38	3.84	1.51	1.12	1.33	1.37	1.06	2.52
At1g62760	30.58	19.89	20.69	19.55	14.31	17.76	10.99	18.89	27.57	25.81	18.26	16.55	14.85	13.86	13.88	24.7	20.36	23.82	19.02	12.74	20.77	19.19	21.7	76.09	85.92	35.84	28.51	23.12	25.01	23.5	24.28	11.38	30.8	23.87	24.54	18.45	22.19	37.39	35.99	26.38	20.43	26.36
At1g62770	16.71	18.37	14.91	17.45	14.16	19.85	14.08	15.47	18.9	13.71	12.06	12.03	16.65	28.77	14.11	9.78	15.11	13.83	20.5	10.05	14.89	14.47	16.64	14.12	16.53	13.89	23.02	12.53	14	12.84	11.43	21.13	16.72	17.62	18.58	11.21	16.77	18.47	14.09	22.48	17.49	19.76
At1g70540	0.93	0.97	0.73	0.92	0.69	1.16	0.97	0.61	0.82	1.81	0.69	0.96	1.05	1.36	0.88	0.57	0.98	0.81	0.92	0.72	0.8	0.88	0.5	0.99	1.19	0.8	0.56	0.55	0.57	1.02	0.97	0.76	0.62	0.99	0.8	0.8	0.86	1.13	0.74	0.88	1.74	0.98
At1g70720	12.82	10.36	3	10.84	13.75	6.97	3.25	12.07	13.19	9	18.23	2.42	11.99	13.95	13.83	5.61	12.32	7.3	11.11	8.99	9.12	11.22	9.2	14.15	7.69	8.66	8.23	11.95	12.43	8.63	9.82	13.38	9.98	8.63	10.61	7.26	7.35	12.57	6.6	10.05	2.72	6.79
At2g01610	41.21	24.67	28.59	29.03	27.62	36.42	33.43	28.75	29.37	34.65	28.95	31.29	30.96	36.91	21.79	30.95	29.38	23.35	24.85	32.1	34.61	35.22	34.52	24.54	24.62	17.03	22.81	32.87	35.24	37.03	31.96	29.14	46.25	29.31	20.11	27.43	32.04	38.48	44.49	52.65	41.39	59.6
At2g10970	6.21	5.62	5.44	5.01	8.5	8.85	4.01	7.72	2.73	3.22	3.47	5.73	8.15	5.2	5.95	5.74	4.59	5.42	5.86	1.96	5.59	5.25	5.22	3.3	3.75	6.37	7.66	2.55	3.47	3.84	4.82	5.4	10.58	5.11	1.3	8.67	5.53	1.97	2.68	10.5	5.5	4.4
At2g47050	2.61	2.25	3.5	1.65	1.82	1.95	7.37	3.59	14.87	12.37	7.9	2.38	2.23	0.92	11.38	6.9	12.56	3.84	1.3	3.97	2.62	11.06	5.69	5.26	2.39	1.47	1.12	8.68	14.48	3.73	6.51	1.68	1.31	0.96	1.7	4.9	6.94	3.46	4.05	1.33	2.12	8.25
At2g47340	1.8	7.71	5.34	6.15	2.78	1.6	1.41	3.67	3.45	5.7	6.2	8.05	7.2	6.69	2.32	10.03	5.01	4.69	8.34	1.25	2.11	2.47	3.61	4.93	2.25	2.13	2.01	2.21	8.7	1.52	4.09	3.18	10.74	1.86	1.71	6.85	11.95	5.56	1.86	1.27	1.65	5.25
At2g47670	1.39	1.09	1.17	1.19	1.51	1.62	7.08	1.88	1.54	2.37	1.47	1.19	2.25	2.44	1.87	1.38	1.35	1.64	1.98	2.51	1.95	2.35	1.13	1.63	1.95	2.1	1.38	2.45	2.36	1.24	1.63	4.62	3.1	12.18	5.04	1.87	1.28	1.5	1.23	2.65	1.49	1.78
At3g17130	46.27	35.9	45.1	31.59	44.33	36.01	41.37	69.5	69.55	60.81	60.23	146.22	554.02	2207.12	49.27	69.1	74.73	40.43	27.39	38.06	73.46	64.82	111.61	170.98	93.85	32.72	24.37	38.19	58.84	41.75	55.98	85.81	52.68	79.72	79.29	37.98	40.34	208.09	55.05	25.5	45.93	65.93
At3g17140	1.38	0.79	1.31	1.53	1.31	2.11	1.96	0.95	1.01	1.73	1.32	1.78	2.21	2.07	1.08	1.42	1.35	1.08	2.5	1.99	1.75	1.28	1.38	1.62	0.94	1.94	2.45	1.35	0.97	1.48	2.4	2.03	1.86	3.45	2.53	2.91	1.8	2.62	2.07	2.25	1.9	2.01
At3g17220	1.47	0.61	1.29	1.42	1.24	1.02	1.05	0.87	6.49	2.53	1.15	1.09	1.33	0.82	1.44	0.99	1.64	2.04	1.27	1.26	1.37	2.06	2.22	3.96	1.04	1.14	0.9	0.7	0.9	1.08	5.06	2.52	4.67	1.38	1.27	4.9	1.13	1.13	0.85	1.56	5.26	4.75
At3g17230	17.59	14.91	16	11.88	14.23	18.28	13.01	16.68	20.66	16.13	15.01	17.68	15.13	14.88	17.55	10.93	15.54	12.61	15.88	12.88	17.67	17.55	18.5	17.34	18.97	18.98	16.4	10.91	18.6	13.67	17.03	19.26	13.61	12.02	8.87	15.12	16.17	15.11	12.17	17.14	7.98	16.03
At3g47380	32.79	34.67	25.83	36.11	31.02	23.69	31.89	30.76	33.7	28.56	29.66	30.9	27.47	22.11	23.28	28.94	17.32	24.52	26.78	24.54	26.76	29.22	29.31	27.62	31.57	20.69	24.98	20.63	30.18	27.61	29.09	30.14	23.17	23.62	24.11	27.04	30.3	65.57	117.99	56.01	27.48	34.55
At3g47670	63.14	58.98	65.02	71.98	56.69	74.5	64.04	52.22	58.38	64.02	50.05	51.67	56.32	75.26	58.89	52.63	52.4	55.31	60.41	55.8	49.15	53.55	55	48.61	39.33	59.12	78.6	72.32	63.97	55.62	56.06	54.7	78.12	67.78	76.57	48.83	57.4	73.91	67.96	65.74	68.15	56.54
At3g55680	24.58	8.62	12.95	17.48	12.34	10.85	14.64	17.49	14.98	13.91	10.8	12.97	13.41	9.21	8.97	12.54	12.74	8.37	8.87	11.94	18.44	13.81	11.8	20.52	17.31	13.07	15.37	14.47	13.43	5.88	11.12	12.39	21.76	16.62	9.6	14.72	16.48	9.52	14.2	17.17	11.53	19.28
At3g62180	1.82	1.13	2.55	4.29	0.72	1.18	1.96	0.63	0.95	5.91	4.34	5.57	3.56	1.13	1.41	0.92	0.84	0.41	0.57	3.64	2.52	2.32	1.41	2.01	1.46	4.26	4.06	1.19	1.3	1.43	1.41	1.19	3.55	4.06	0.93	3.46	5.34	2.38	1.14	1.47	1.21	2.95
At3g62820	97.58	95.91	132.19	89.87	109.9	92.89	70.27	90.01	101.78	96.17	101.63	80.1	93.65	139.77	95.36	96.12	77.34	140.13	100.45	98.89	111.89	79.78	125.27	102.43	60.81	57.61	92.79	76.57	74.7	113.84	128.04	177.62	217.44	190.87	225.17	82.78	89.71	93.49	86.18	80.09	113.24	93.72
At4g00080	12.52	10.57	6.64	12.1	7.53	8.83	9.41	13.22	13.13	10.01	12.27	10.76	8.09	7.76	4.42	3.93	8.54	10.37	9.61	8.81	13.36	8.54	15.58	13.58	12.41	3.15	15.68	13.95	14.01	8.92	4.97	10.61	9	10.68	8.61	9.55	11.51	12.72	7.34	12.51	6.42	12.2
At4g02250	7.69	5.83	4.68	2.49	5.89	3.61	1.66	5.12	8.21	1.39	0.51	1.01	7.85	2.68	0.64	2.69	4.45	4.8	3.22	2.34	1.2	6.4	2.97	6.03	8	5.58	2.49	5.19	2.83	4.76	2.81	4.62	5.27	4.27	4.14	4.07	5.71	7.67	4	8.47	1.48	6.94
At4g12390	224.92	266.36	219.93	179.15	175.11	120.94	241.67	296.5	338.17	355.21	299.36	284.74	145.64	58.08	323.13	158.54	141.35	148.15	109.33	208.07	290.52	271.07	268.49	113.6	156.63	136.75	155.58	247.77	265.32	215.07	184.94	80.99	90.9	112.4	156.52	173.44	156.92	139.14	165.91	105.28	237.18	287.97
At4g15750	23.58	18.55	18.03	23.9	22.4	21.01	19.17	14.03	21.35	17.2	16.73	15.31	18.53	15.76	20.15	19.3	17.69	15.33	12.57	15.26	18.56	21.45	20.58	19.45	19.41	20.31	21.83	14.82	21.32	16.49	21.58	24.98	23.97	17.93	18.34	16.38	16.12	16.59	13.53	22.07	18.89	18.32
At4g24640	8.47	7.97	5.85	6.71	7.36	6.29	6.61	8.45	5.64	7.79	4.75	5.15	10.29	8.58	7.32	2.81	6.61	5.66	8.94	6.49	8.04	11.59	8.33	6.22	10.12	6.8	5.36	3.6	3.3	8.04	8.7	12.74	6.45	5.94	5.01	6.15	5.74	5.64	7.13	6.78	6.51	14.81
At4g25250	0.82	3.69	2.74	2.22	2.27	9.18	0.81	3.62	1.12	3.06	0.64	6.92	4.56	4.49	2.47	1.2	0.62	1.12	2.39	0.62	2.12	1.34	1.11	1.75	0.67	2.8	1.1	4.24	1.34	1.24	1.02	2.83	0.59	0.63	0.56	0.99	1.22	5.23	3.39	2.48	1.04	2.44
At4g25260	120.03	113.94	106.46	98.46	103.74	112.46	109.13	83.74	101.4	115.15	109.38	78.22	48.11	36.19	110.17	78.37	72.42	94.29	96.97	90.97	87.9	92.01	96.07	71.03	78.25	124.04	166.86	89.96	70.63	107.46	92.26	59.31	56.82	54.9	51.43	78.42	113.04	199.25	160.24	121.39	90.72	113.63
At5g20740	59.13	47.31	57.09	43.45	64.2	63.86	55.25	51.1	52.44	52.15	47.69	65.38	46.2	27.79	56.53	43.29	60.1	35.88	33.58	51.75	60.81	48.34	54.07	45.7	49.38	60.95	79.94	48.44	43.02	53.81	52.9	51.85	58.09	34.01	14.68	59.1	51.44	41.38	46.56	65.69	38.01	41.79
At5g38610	27.59	26.22	31.18	26.81	22.64	28.96	30.28	31.35	34.01	32.26	26.31	30.66	19.83	20.58	22.2	21.97	16.01	21.17	26.19	28.7	39.85	33.27	22.65	38.05	24.69	20.42	22.15	22.57	31.06	26.5	33.76	27.32	14.91	21.94	16.83	18.14	26.82	24.77	19	26.85	27.53	23.59
At5g46940	7.69	9.3	7.28	8.8	8.63	8.04	9.34	10.46	11.52	5.93	6.8	8.36	8.6	6.86	8.06	8.78	8.74	2.97	5.5	11.48	8.65	7.27	12.07	10.07	10.23	8.13	4.2	11.48	11.67	7.43	17.59	4.52	4.75	12.72	7.79	9.4	15.1	10.57	10.65	11.66	13.73	11.78
At5g46950	2.12	1.16	3.06	0.67	0.07	0.65	0.44	0.85	0.99	1.16	1.84	2.42	1.01	1.53	0.65	2.44	1.44	0.73	0.39	1.84	1.2	3.31	1.85	0.98	2.93	1	0.24	0.1	2.13	1.94	0.46	0.16	1.4	1.38	1.03	2.98	2.89	2.66	0.63	3.99	1.6	2.49
At5g46960	2.12	1.16	3.06	0.67	0.07	0.65	0.44	0.85	0.99	1.16	1.84	2.42	1.01	1.53	0.65	2.44	1.44	0.73	0.39	1.84	1.2	3.31	1.85	0.98	2.93	1	0.24	0.1	2.13	1.94	0.46	0.16	1.4	1.38	1.03	2.98	2.89	2.66	0.63	3.99	1.6	2.49
At5g50030	24.61	20.23	24.67	27.19	23.16	31.17	24.01	25.24	24.52	22.74	21.85	24.82	27.45	25.68	22.59	21.83	25.39	15.98	23.01	20.23	27.21	26.74	26.55	24.82	22.17	29.68	27.79	18.34	20.9	24.26	36.59	26.03	30.98	26.3	24.47	27.44	28.88	30.26	26.01	28.62	22.73	25.46
At5g51520	9.31	7.83	4.29	3.43	8.89	6.55	5.31	7.45	1.92	5.16	6.35	7.45	4.84	1.12	8.52	1.51	4.88	5.05	4.62	4.61	10.05	8.99	10.77	4.11	4.38	3.63	4.6	2.82	5.88	3.21	1.94	6.17	6.6	1.35	2.76	2.76	3.95	6.7	4.66	2.45	5.35	7.51
At5g62340	10.16	12.32	11.2	17.59	9.83	18.47	14.01	11.12	13.36	15.87	15.32	45.55	57.95	29.38	14.3	13.36	16.09	11.71	11.15	10.77	19.28	15.11	10.42	8.28	11.36	11.16	8.93	7.78	14.94	9.64	9.35	16.39	18.14	11.07	10.43	11.23	13.11	11.71	12.89	17.27	13.66	18.01
At5g62350	602.52	559.73	732.86	1678.68	1755.58	1986.04	1041.48	428.7	418.96	533.67	1169.06	2364.02	4209.35	5072.06	509.54	664.31	673.07	1652.1	2029.75	1109.9	676.76	566.76	685.16	709.71	1932.22	1829.33	1500.14	1199.42	394.66	621.18	800.03	1224.35	1493.1	611.07	199.71	563.84	1017.12	2733.8	2662.09	2226.18	1079.76	740.79
At5g62360	10.41	8.1	12.89	264.72	60.42	924.18	145.76	7.88	3.31	30.38	1331.01	3292.79	4379.07	2275.47	6.45	13.98	15.77	131.83	871.71	111.46	3.02	1.69	2.08	4.07	56.84	146.6	597.92	120.26	6.78	14.78	9.6	9.01	107.36	21.43	6.92	16.55	114.69	1386.42	712.17	1199.97	114.32	5.81
At5g64620	100.45	170.03	178.44	188.01	148.51	256.5	260.96	77.13	117.28	94.77	146.18	127.1	151.44	104.43	189.5	66.47	71.99	103.56	171.65	231.37	87.74	157	113.31	45.53	101.74	230.21	228.02	167.08	70.36	127.97	97.74	39.34	102.42	140.8	66.33	142.35	151.07	124.73	115.08	255.96	257.83	106.79
