# Supplementary material for: Genome-Wide Identification, Molecular Evolution, and Expression Profiling Analysis of Pectin Methylesterase Inhibitor Genes in Brassica campestris ssp. chinensis
Source: Int J Mol Sci. 2018 May 2;19(5):1338. doi: 10.3390/ijms19051338 (PMC5983585; doi:10.3390/ijms19051338)
Supplement: Supplementary file 1 [file ijms-19-01338-s001.zip › Supplementary materials/Table S9.xlsx]

## Sheet: Table S9
Table S9. Gene primers used in the promoter amplification of BcPMEIs.
Gene	Forward primer sequence (5'-3')	Reverse primer sequence (5'-3')
BcPMEI22	TGAGTAATGTTTGCCAGGAT	GGCTGTGAAACCACTGAAGA
BcPMEI44	GCTGTTAAGAAATTTGATGG	GTTAACGTACAAGGCTTTAGTC
